# Supplementary material for: metaLoc: protein localisation prediction workflow
Source: Bioinform Adv. 2026 Jun 19;6(1):vbag169. doi: 10.1093/bioadv/vbag169 (PMC13332443; doi:10.1093/bioadv/vbag169)
Supplement: vbag169_Supplementary_Data [file vbag169_supplementary_data.zip]

Archive with 1 entries (1 files):
- SupplementaryFile1_FINAL.Rmd
