# Supplementary material for: metaLoc: protein localisation prediction workflow
Source: Bioinform Adv. 2026 Jun 19;6(1):vbag169. doi: 10.1093/bioadv/vbag169 (PMC13332443; doi:10.1093/bioadv/vbag169)
Supplement: vbag169_Supplementary_Data [file vbag169_supplementary_data.zip › SupplementaryFile1_FINAL.Rmd]

---
title: "metaLoc: Protein localisation prediction workflow"
author: "Scott CJR^1^, Caccia S^1^"
output: 
  bookdown::word_document2:
    reference_docx: "../Rmarkdown resources/word-styles-reference-manuscript-aptos.docx"
    number_sections: false
bibliography: 
  - "../Rmarkdown resources/metaloc.bib"
  - "../Rmarkdown resources/bioinformatics.bib"
  - "../Rmarkdown resources/r_packages.bib"
csl: "../Rmarkdown resources/clean.csl"
---

```{r setup, include=FALSE}
knitr::opts_chunk$set(echo = FALSE, warning = FALSE, message = FALSE)
set.seed(202602)
```

```{r packages}
library(knitr)
library(showtext)
library(flextable)
library(tibble)
library(dplyr)

font_add("Aptos", "../Rmarkdown resources/Aptos.ttf")
showtext.auto()
par(family = "Aptos")
options(scipen = 999)
```

```{r sup-files}
# Define supplementary file titles
supp_files <- c(
  "R markdown manuscript file"
)

# Create a function to return "Supplementary file X" for a given title
get_supp <- function(title) {
  index <- match(title, supp_files)
  if (!is.na(index)) {
    return(paste("Supplementary File", index))
  } else {
    stop("Title not found in supplementary files.")
  }
}
```

```{r tabsetup}
#set the table caption styling
set_flextable_defaults(font.family = "Aptos",
                       font.size = 11, 
                       digits = 0, 
                       border.color = "#000000",
                       padding.bottom = 1,
                       padding.top = 1,
                       padding.left = 3,
                       padding.right = 1)
style_flextable <- function(ft) {
  ft %>%
    bold(part = "header") %>%  # Make header row bold
    bg(i = seq(2, nrow(ft$body$dataset), by = 2), j = NULL, bg = "grey90", part = "body") # Alternating grey rows
}
```

^1^Department of Biosciences, University of Milan, Milan, 20133, Italy

Corresponding author: Conor JR Scott - conor.scott@unimi.it

# Abstract

## Summary

metaLoc combines existing tools for signal peptide, localisation, and transmembrane helices prediction from protein sequences into a workflow for rapid evaluation of protein datasets. By accepting both protein and nucleotide sequences, the workflow is especially suitable for *in silico* screening of the growing volumes of sequencing data. With a single command, metaLoc provides a simple, accessible, and user-friendly tool for the bioinformatic investigation of proteomic or metagenomic datasets.

## Availability and implementation

metaLoc is freely available on the GitHub platform (https://github.com/scottc-bio/metaLoc). The metaLoc workflow is implemented in Nextflow with a modular design utilising isolated Conda environments for reproducibility. An archived version of this release is permanently available at Zenodo (https://doi.org/10.5281/zenodo.18936772). 

## Contact

Scott CJR - conor.scott@unimi.it - Department of Biosciences, University of Milan, Milan, 20133, Italy

## Supplementary information

This manuscript was rendered from R markdown and the .Rmd file is available in **`r get_supp("R markdown manuscript file")`**.

\newpage

# Background

Investigating proteins allows the fundamental principles of biological life to be understood, the effectors of disease to be identified, the complexity of microbial community interactions to be elucidated, and revolutionary biotechnological processes to be developed, alongside many other potential applications. DNA sequence data and proteomic data have rapidly accumulated in public databases [@muir2016; @dai2021], signalling the advancing technology and decreasing costs associated with these experiments. However, the growing volumes of such data have resulted in a deepening complexity of the analysis required to evaluate and understand the systems studied. Proteins of interest may only represent a tiny fraction of the proteome captured in a proteomics experiment, or by a handful of encoding genes in the multiple megabases of sequencing data obtained in a metagenomics experiment. Often bioinformatic tools are relied upon to provide researchers with clues directing to proteins with characteristics similar to those of interest, or to reduce the complexity of datasets by eliminating proteins with unsuitable characteristics for the research goal.

Multiple publicly available tools exist that can predict secretion signals, localisation, or transmembrane helices based on amino acid sequences [@teufel2022; @odum2024; @moreno2024; @kall2007; @hallgren2022]. These tools are invaluable for researchers exploring large datasets, and can often be used via web servers or local command-line execution. The unique methods employed by each tool suggest that combining their predictions is important when forming an assessment of a protein's characteristics. In reality this is difficult due to the standalone nature of the tools and their diversely structured outputs. Additionally, the web servers are limited in their capacity to handle the large datasets which have become common in biological investigations. Therefore, local installation and setup is required for each individual tool, which can be intimidating and thus inaccessible for researchers with limited bioinformatic experience.

The prediction of *in silico* secretomes, defined as the proteins secreted by a cell or organism, is an example of where these challenges have attempted to be addressed. For example, workflows for combining multiple tools have been suggested [@scott2023] and even implemented in R previously [@gogleva2018]. Building upon the workflow suggested previously [@scott2023], metaLoc combines up to date publicly available tools for signal peptide, localisation, and transmembrane helices prediction from both eukaryotic and prokaryotic sequences. With only a single line of code, the metaLoc workflow performs all the necessary installation, isolated environment setup for reproducibility, processing, and output modification and merging to produce a final results table that provides users with the predicted characteristics of their protein datasets in a user-friendly format ready for downstream analysis. Perhaps the most important advancement implemented in the metaLoc workflow is the acceptance of metagenomic nucleotide sequences, from which protein sequences can be predicted, as metagenomic approaches have emerged as a valuable reservoir for protein discovery [@hou2022]. The tools for nucleotide sequence classification and protein sequence prediction are activated through modification of the arguments in the single command used to operate metaLoc and all installations occur automatically. Through Nextflow implementation, a rapid and automated workflow seamlessly combines and merges the outputs of all tools to provide users with a comprehensive assessment of per-protein predictions ready for downstream filtering and analysis.

\newpage

# metaLoc

## Design

```{r workflow, out.width="80%", fig.cap="**metaLoc workflow design.** Metagenomic sequences of mixed origin are classified to eukaryotic and prokaryotic domains with EukRep. Protein amino acid sequences are predicted from eukaryotic nucleotide sequences with AUGUSTUS and from prokaryotic nucleotide sequences with Prodigal. Signal peptide prediction is performed with SignalP. Localisation prediction is performed by DeepLoc for eukaryotic protein sequences and by DeepLocPro for prokaryotic protein sequences. Transmembrane helices prediction is performed with either Phobius or DeepTMHMM as specified by the user. Black = core workflow, Red = metagenomic mode." }
# Insert the diagram of the workflow
knitr::include_graphics("presentations/plots/pipeline_diagram.png")
```

*Alt text: Figure one describes the design of the metaLoc workflow through a flow diagram. The flow diagram starts in red to signify the optional metagenomic mode of the workflow. The term "Mixed nucleotide sequences" flows into the EukRep tool and then flows to the left into the term "eukaryotic nucleotide sequences" and right separately into the term "prokaryotic nucleotide sequences" signifying that sequences have been separated into the two domains of life where they will remain separate and begin the protein coding sequence prediction step of the workflow. On the left "eukaryotic nucleotide sequences" flows into the AUGUSTUS tool, on the right "prokaryotic nucleotide sequences" flow into the Prodigal tool. AUGUSTUS next flows into the term "eukaryotic protein sequences" and Prodigal flows into the term "prokaryotic protein sequences" both in black signifying that protein sequences have been predicted and are the inputs for the core workflow. Eukaryotic protein sequences flow into SignalP annotated with "signal peptide prediction" followed by DeepLoc annotated with "localisation prediction" and finally DeepTMHMM/Phobius annoated with "TM helices prediction". On the right, prokaryotic seuqences flow into SignalP annotated with "signal peptide prediction" followed by DeepLocPro annotated with "localisation prediction" and finally DeepTMHMM/Phobius annoated with "transmembrane helices prediction.*

The metaLoc workflow can be seen in **Figure \@ref(fig:workflow)**. The core workflow performs signal peptide, localisation, and transmembrane helices prediction with protein sequences accepted as inputs. SignalP 6.0 [@teufel2022] is utilised for signal peptide prediction in 'euk' or 'other' mode for eukaryotic or prokayotic sequences, respectively. Localisation prediction is performed using DeepLoc 2.1 [@odum2024] for eukaryotic sequences or DeepLocPro 1.0 [@moreno2024] for prokaryotic sequences. Transmembrane helices prediction can be performed for sequences of both life domains with either Phobius 1.01 [@kall2007] or DeepTMHMM 1.0 [@hallgren2022]. DeepTMHMM has been show to outperform Phobius and has the added ability of beta-barrel prediction [@hallgren2022]. However, here DeepTMHMM relies on sequence upload to a remote web-based server for prediction and therefore may be unsuitable for large or sensitive datasets. Therefore, users may prefer to enable DeepTMHMM for smaller sets of proteins, or to check the TM prediction of Phobius for subsets of proteins of interest. When the optional metagenomic mode is activated AUGUSTUS 3.5.0 [@hoff2019] can be used to predict protein coding regions from eukaryotic nucleotide sequences, Prodigal 2.6.3 [@hyatt2010] can be used to predict protein coding regions from prokaryotic nucleotide sequences, or EukRep 0.6.7 [@west2018] can be used to classify nucleotide sequences of mixed or unknown origin to eukaryotic or prokaryotic domains prior to simultaneously running both branches of the workflow.

## Implementation

The metaLoc workflow was implemented in Nextflow 25.10.2 and tested in version 25.10.4. The workflow relies on isolated conda environments for reproducibility and therefore requires Miniconda, conda, or Mamba to be installed. This enables portability across Linux servers, HPC environments, macOS, and Windows Subsystem for Linux (WSL). metaLoc is freely available at: https://github.com/scottc-bio/metaLoc, alongside full instructions on installation and usage. The Nextflow structure allows conda environment setup for all tools of the workflow to occur automatically using the provided files in the 'envs/' directory of the metaLoc repository. These environments are initialised once upon first use and are cached by Nextflow for all subsequent runs of the workflow.

## Usage

```{r parameter-table}
params <- tibble(
  Parameter = c(
    "--fasta",
    "--organism",
    "--meta",
    "--augustus_model",
    "--min_contig_len",
    "--deeptmhmm",
    "--signalptar",
    "--deeploctar",
    "--phobiustar"
  ),
  Required = c(
    "Yes",
    "Yes*",
    "No",
    "Conditional",
    "Conditional",
    "No",
    "No",
    "No",
    "No"
  ),
  Default = c(
    "–",
    "–",
    "false",
    "–",
    "–",
    "false",
    "assets/signalp-6.0i.fast.tar.gz",
    "assets/deeploc-2.1.All.tar.gz",
    "assets/phobius101_linux.tgz"
  ),
  Description = c(
    "Input FASTA file containing protein or contig sequences",
    "Organism type ('euk' for eukaryotic sequences or 'other' for prokaryotic sequences). Required when '--meta' is false.",
    "Enables metagenomic mode ('euk', 'other', or 'mixed').",
    "Augustus species model. Required when '--meta' is 'euk' or 'mixed'.",
    "Minimum contig length for EukRep filtering. Required when '--meta' is 'mixed'.",
    "Use DeepTMHMM instead of Phobius for TM prediction (set to 'true').",
    "Path to SignalP archive.",
    "Path to DeepLoc archive.",
    "Path to Phobius archive."
  )
)

params_tab <- params %>% 
  flextable(, defaults = TRUE) %>% 
      set_caption(caption = "metaLoc parameters. All potential parameters of metaLoc.",
                  style = "Table caption") %>% 
        width(width = c(1.4,1,1.5,2.2)) %>% 
          align(align = c("left", "left", "left", "left"), part = "all") %>% 
  style_flextable()

params_tab
```

<br>

The full list of parameters can be seen in (**Table \@ref(tab:parameter-table)**). The '--fasta' parameter is used to direct the workflow to the user's input sequences in fasta format. The '--organism' parameter can be set to 'euk' for eukaryotic or 'other' for prokaryotic amino acid sequences and signals to only run the core workflow of signal peptide, localisation, and transmembrane helices prediction. By default the '--meta' parameter is 'false' but can be set to 'euk' for AUGUSTUS coding sequence prediction from eukaryotic nucleotide sequences, to 'other' for Prodigal coding sequence prediction from prokaryotic nucleotide sequences, or to 'mixed' for EukRep domain classification of nucleotide sequences of mixed or unknown origin followed by both branches of the workflow. *Ab initio* gene prediction with AUGUSTUS is highly organism-specific [@hoff2019], and therefore an appropriate gene model must be selected using the '--augustus_model' parameter. All available models can be viewed online (https://github.com/scottc-bio/metaLoc/blob/main/assets/augustus_model_list.txt) or from the root of the workflow repository with:

```{bash, eval=FALSE, echo=TRUE}
cat assets/augustus_model_list.txt
```

EukRep classification is unreliable on short sequences and therefore sequence lengths of at least 3000 bp are recommended [@west2018]. Indeed, during testing it was observed that eukaryotic contigs below this length were misclassified as prokaryotic. The '--min_contig_len' parameter allows the user to set the minimal length of nucleotide sequences inputted to EukRep and is set to 3000 by default. To switch the TM predictor to DeepTMHMM, the optional parameter '--deeptmhmm' can be set to 'true'. The final parameters '--signalptar', '--deeploctar', and '--phobiustar' are used to direct the workflow to the archive files required for these tools. These tools are under academic license and cannot be distributed here, but can be easily obtained by users as explained in the GitHub repository: https://github.com/scottc-bio/metaLoc.

After cloning the repository the test profile can be run. The test run utilises a fasta file containing the nucleotide sequences of the first 10 Kbp of the first contigs of the *Aspergillus nidulans* var. *acristatus* (GCA_047715555.1) and *Escherichia coli* BPE091041 genome assemblies (GCA_977857295.1). The test profile will run the full workflow in 'mixed' meta mode to initially classify the sequences before both branches of the workflow are run simultaneously to predict a single eukaryotic and nine prokarytic protein coding sequences for signal peptide, localisation and TM helices prediction, with Phobius as the TM predictor.

Workflow development and testing was performed on a shared Linux server with Ubuntu 18.04.6 LTS with dual Intel Xeon Gold 6130 processors. In total, 64 CPUs and 248 GB RAM were available. Execution of Nextflow v25.10.4 workflows utilised process parallelisation with available CPU threads. Processes of the workflow were allocated 4 CPUs and 8 GB RAM by default. On this system the test profile took 6 minutes and 41 seconds, including the automatic environment setup. Running the profile for a second time negates any need for environment set up, as these are cached by nextflow, and took 1 minute 46 seconds. Switching to the DeepTMHMM predictor took 7 minutes and 8 seconds with environment setup, and 2 minutes and 24 seconds when utilising cached environments.

To demonstrate the scalability of this workflow to metagenomic applications, the workflow was applied in 'mixed' meta mode to a coassembly of mixed microbial contigs with a minimum contig length of 3,000 bp selected. In total, 96,091 contig sequences were submitted to the workflow. EukRep classified 7,029 as eukaryotic, from which AUGUSTUS predicted 13,953 protein coding sequences. EukRep classified 89,062 as prokaryotic, from which Prodigal predicted 1,380,482 protein coding sequences. Therefore, 1,394,435 protein coding sequences were processed in total. This took 10 days 13 hours 23 minutes and 20 seconds to complete, providing predicted protein characteristics for over 1 million protein sequences encoded within the metagenomic sequences of a mixed microbial community from a single command. 

## Interpreting results

Each set of input protein sequences will produce two output directories within the 'results/' directory, both named according to the input file name. The first contains the full outputs of all tools utilised during the workflow in subdirectories for each tool, the second contains two tab-separated files: “final_merged.tsv” containing the results columns from all tools with one line per input protein sequence, and “final_concise.tsv” containing only the key result columns from each tool. All potential output columns of the final concise results tables can be found in **Table \@ref(tab:concise-results)**. These merged results files allow easy interpretation per-protein, comparison of prediction results across tools, and are ideal for downstream filtering and analysis. The Nextflow structure of metaLoc provides users with complete transparency by generating individual directories within the ‘work/’ directory for each process containing all input, intermediate, and output files. In metagenomic mode additional directories are produced in the 'results/' directory containing the outputs of the metagenomic mode tools used e.g. AUGUSTUS, Prodigal, and EukRep.

```{r concise-results}
results <- tibble(
  Column = c(
    "ID_merge",
    "signalp_Prediction",
    "signalp_CS_Position",
    "deeplocpro_Localization",
    "deeploc_Localizations",
    "deeploc_Signals",
    "deeploc_Membrane_types",
    "phobius_TM",
    "phobius_SP",
    "phobius_PREDICTION",
    "deeptmhmm_Num_TM_helices",
    "deeptmhmm_TM_helices(start-end)",
    "deeptmhmm_Predicton",
    "deeptmhmm_Topology"
  ),
  Workflow_Branch = c(
    "Both",
    "Both",
    "Both",
    "Prokaryotic",
    "Eukaryotic",
    "Eukaryotic",
    "Eukaryotic",
    "Both (if deepTMHMM not enabled)",
    "Both (if deepTMHMM not enabled)",
    "Both (if deepTMHMM not enabled)",
    "Both (if deepTMHMM enabled)",
    "Both (if deepTMHMM enabled)",
    "Both (if deepTMHMM enabled)",
    "Both (if deepTMHMM enabled)"
  ),
  Description = c(
    "ID of processed protein sequences",
    "SignalP prediction of signal peptide",
    "SignalP prediction of signal peptide cleavage site",
    "DeepLocPro prediction of prokaryotic protein localisation",
    "DeepLoc prediction of eukaryotic protein localisation",
    "DeepLoc prediction of eukaryotic protein signal peptide",
    "DeepLoc prediction of eukaryotic protein membrane type",
    "Phobius prediction of number of transmembrane helices",
    "Phobius prediction of signal peptide",
    "Phobius prediction transmembrance helices topology",
    "DeepTMHMM prediction of number of transmembrane helices",
    "DeepTMHMM prediction of transmembrane helices start and end positions",
    "DeepTMHMM prediction of protein type",
    "DeepTMHMM prediction of protein sequence topology"
  )
)

results_tab <- results %>% 
  rename("Workflow branch" = "Workflow_Branch") %>% 
  flextable(, defaults = TRUE) %>% 
      set_caption(caption = "metaLoc concise results. All potential columns in the final concise output of metaLoc.",
                  style = "Table caption") %>% 
        width(width = c(2.6,1.6,2.2)) %>% 
          align(align = c("left", "left", "left"), part = "all") %>% 
  style_flextable()

results_tab
```

<br>

# Conclusions

metaLoc greatly improves upon the individual protein characteristic prediction tools through the completely automatic installation and operation, and the acceptance of diverse input data. The rapidity and simplicity by which this workflow combines multiple tools makes it a valuable resource to researchers from diverse disciplines with interests in understanding the encoded protein sequences of biological datasets. With only a single command, metaLoc provides a powerful but accessible tool for researchers of varying bioinformatic experience. Furthermore, the workflow enables users to explore large datasets of proteins and the nucleotide sequences which encode them to allow streamlined bioinformatic investigations, reduced complexity of analyses, and simplified protein discovery.

\newpage

# References

::: {#refs}
:::

# Acknowledgements

## Funding

This work was supported by the Italian Ministry of University and Research PRIN 2022, HilluSION project [202232HBMP].

# Conflicts of interest

The authors declare no conflict of interest.

# Supplementary data

1.  [**R markdown manuscript file**](#sf1)**.** The .Rmd file used to render the word manuscript.
